# Supplementary material for: Volume estimation models for avocado fruit
Source: PLoS One. 2022 Feb 3;17(2):e0263564. doi: 10.1371/journal.pone.0263564 (PMC8812970; doi:10.1371/journal.pone.0263564)
Supplement: S1 Table — (XLSX) [file pone.0263564.s002.xlsx]

## Sheet: Title page 
	Volume estimation models for avocado fruit
	Mulugeta Mokriaa*, Aster Gebrekirstosb, Hadia Saida, Kiros Hadgua, Niguse Hagazia, Workneh Dubalec, Achim Bräuningd
	aWorld Agroforestry (ICRAF), C/O ILRI Campus, Gurd Shola, P.O. Box 5689, Addis
	Ababa, Ethiopia
	bWorld Agroforestry (ICRAF), United Nations Avenue, P.O. Box 30677-00100, Nairobi, Kenya
	cInternational Livestock Research Institute (ILRI), Addis Ababa, Ethiopia.
	dInstitute of Geography, Friedrich-Alexander-University Erlangen-Nuremberg, Wetterkreuz 15, 91058, Erlangen, Germany
	*Corresponding author, E-mail: m.mokria@cgiar.org; mgmokria@gmail.com; ORCID: https://orcid.org/ 0000-0002-7812-8296

## Sheet: Ettinger
																																													M10		Values
		Training data set ( n= 33)																Coefficient				Performance statistics	statistics															PRSE								Cook's Dist	0
		Performance statistics		M1	M2	M3	M4	M5	M6	M7	M8	M9			Code	Model forms		a	b	c		r2	SEE	PRESS	RMSE	PBIAS	MAB	Di	RE	CE	Cerel	AICi	∆i(AIC)	Wi(AIC)		Rank_1		a	b	c		Rank_2				Leverage	0.0222222
	Coefficient of determination (R2)	R2		0.537	0.9371	0.528	0.871	0.5309	0.9195	0.9563	0.8682	0.7405			VM1	a*FL + b		4.8516	-254.282			0.5453	46.7558	94002.5	45.705	0.000773668	38.4872	0.833208	0.9738	0.545255	0.457473	347.999	99.6087	2.33733e-22		7		13.9274	-29.0691			7				DFFITS	0.0222222
	Standard error of estimate (SEE	SEE		50.1729	18.4961	49.8578	26.0655	50.5011	20.9232	15.6704	26.768	36.967			VM2	a*FD + b		10.4484	-447.701			0.9361	17.528	13210.9	17.134	0.000551277	12.2036	0.983232	0.996318	0.936091	0.950279	259.696	11.3061	0.00349453		2		3.98434	-6.45072			1				Stud. Res.	0.0222222
	Predicted residual error sum of squares (PRESS)	PRESS		78036.8	10605.3	79548.5	21741.5	77665.8	13806.6	7366.81	22272.6	43729.8			VM3	a*FL^2		0.0229				0.5392	46.5271	95252.4	46.0078	0.0164897	38.6699	0.8344	0.973452	0.539208	0.460799	346.593	98.2031	4.71997e-22		8		2.62009				8			M2	Row
	Root mean squared error	RMSE		48.6287	17.9268	49.0975	25.6678	48.513	20.4544	14.9411	25.9793	36.4026			VM4	a*FD^2		0.0575				0.8754	24.1918	25752.3	23.9222	-0.938636	18.9412	0.958025	0.992822	0.875421	0.823791	287.733	39.3428	2.85292e-09		4		1.21739				2				Cook's Dist	0.0888889
	Percent bias (PBIAS)	PBIAS		-0.00107015	0.00086322	0.126843	-1.17056	0.0944927	-1.07227	-0.00141576	0.488747	2.89876			VM5	a*FL^b		0.0419	1.8713			0.5398	47.0364	94977.4	45.9414	0.132683	38.5602	0.826193	0.973528	0.540538	0.448319	348.463	100.073	1.8531e-22		9		4466.11	15.1071			9				Leverage	0.0444444
	Mean absolute Bias (MAB)	MAB		41.1918	12.7262	41.4143	20.0343	41.2151	15.5679	10.4996	21.0749	30.2888			VM6	a*FD^b		0.006	2.5277			0.9196	19.6601	16904.1	19.3816	0.808511	14.9879	0.977249	0.995289	0.918225	0.927732	270.789	22.3994	1.36306e-05		3		53.3333	4.8463			5				DFFITS	0.0888889
	Index of Agreement (Di),	Di		0.829009	0.983507	0.833473	0.956105	0.825534	0.977968	0.988702	0.963079	0.948112			VM7	a+ b*FL + c*FD		-485.324	1.1247	9.2199		0.9525	15.2979	9829.12	14.7792	0.000495898	10.4533	0.987673	0.99726	0.952451	0.963223	248.39	0	0.996492		1		-5.57982	26.3003	5.27338		4				Stud. Res.	0.0666667
	Reduction of error (RE),	RE		0.971038	0.996064	0.970477	0.991931	0.971176	0.994876	0.997266	0.991734	0.983771			VM8	a*(FL*FD)^b		0.0011	1.3869			0.8678	25.211	30811	26.1666	3.08559	19.9754	0.957523	0.991412	0.850949	0.860965	297.803	49.4135	1.85549e-11		5		81.8182	6.41719			6			M3	Row
	Coefficient efficiency (CE),	CE		0.536965	0.937073	0.527995	0.870996	0.539167	0.918078	0.956289	0.867845	0.740527			VM9	a*(FL*FD)^2		4.5318e-06				0.7368	35.1661	54412.9	34.7732	2.70698	28.3739	0.947526	0.984834	0.736773	0.711096	321.396	73.0063	1.39752e-16		6		1.8708				3				Cook's Dist	0.0444444
	Relative Coefficient efficiency (Cerel)	Cerel		0.396944	0.951021	1523.54	0.804518	0.389071	0.921666	0.964768	0.848181	0.709983				Bold Coefficient value showes asignificant (P<0.001 the influence of the coefficients																														Leverage	0
	Akaike information criterion (aici)	AICi		260.358	194.496	258.991	216.186	260.201	203.201	184.472	218.982	239.246																																		DFFITS	0
	Changes in Akaike information criterion ∆i(AIC)	∆i(AIC)		75.8865	10.0241	74.5196	31.7139	75.7292	18.7294	0	34.5103	54.7745																																		Stud. Res.	0.0222222
	Weighted Akaike information criterion (aiciw)	Wi(AIC)		3.30019e-17	0.00661277	6.53658e-17	1.2897e-07	3.57023e-17	8.51243e-05	0.993302	3.18622e-08	1.26748e-12																																	M4	Row
	PRSE	a		16.6789	4.65454	3.00429	1.55709	154.645	62.7907	-6.21761	90.9091	2.27045																																		Cook's Dist	0.0222222
		b		-35.9816	-7.47331			18.0393	5.60791	27.5284	7.56955																																			Leverage	0
		c								5.89517																																				DFFITS	0.0222222
	Model parameters	a		4.7809	10.6627	0.0233	0.0578	0.0549	0.0043	-500.758	0.0011	4.5709e-06																																		Stud. Res.	0.0222222
		b		-241.326	-462.112			1.8177	2.6106	1.1875	1.3911																																		M5	Row
		c								9.3636																																				Cook's Dist	0
																																														Leverage	0.0222222
		Full data set (N = 45)																																												DFFITS	0.0222222
		Performance statistics		M1	M2	M3	M4	M5	M6	M7	M8	M9																																		Stud. Res.	0.0222222
	Coefficient of determination (R2)	r2		0.5453	0.9361	0.5392	0.8754	0.5398	0.9196	0.9525	0.8678	0.7368																																	M6	Row
	Standard error of estimate (SEE	SEE		46.7558	17.528	46.5271	24.1918	47.0364	19.6601	15.2979	25.211	35.1661																																		Cook's Dist	0.0888889
	Predicted residual error sum of squares (PRESS)	PRESS		94002.5	13210.9	95252.4	25752.3	94977.4	16904.1	9829.12	30811	54412.9																																		Leverage	0.0222222
	Root mean squared error	RMSE		45.705	17.134	46.0078	23.9222	45.9414	19.3816	14.7792	26.1666	34.7732																																		DFFITS	0.0888889
	Percent bias (PBIAS)	PBIAS		0.000773668	0.000551277	0.0164897	-0.938636	0.132683	0.808511	0.000495898	3.08559	2.70698																																		Stud. Res.	0.0666667
	Mean absolute Bias (MAB)	MAB		38.4872	12.2036	38.6699	18.9412	38.5602	14.9879	10.4533	19.9754	28.3739																																	M7	Row
	Index of Agreement (Di),	Di		0.833208	0.983232	0.8344	0.958025	0.826193	0.977249	0.987673	0.957523	0.947526																																		Cook's Dist	0.0888889
	Reduction of error (RE),	RE		0.9738	0.996318	0.973452	0.992822	0.973528	0.995289	0.99726	0.991412	0.984834																																		Leverage	0.0222222
	Coefficient efficiency (CE),	CE		0.545255	0.936091	0.539208	0.875421	0.540538	0.918225	0.952451	0.850949	0.736773																																		DFFITS	0.0888889
	Relative Coefficient efficiency (Cerel)	Cerel		0.457473	0.950279	0.460799	0.823791	0.448319	0.927732	0.963223	0.860965	0.711096																																		Stud. Res.	0.0888889
	Akaike information criterion (aici)	AICi		347.999	259.696	346.593	287.733	348.463	270.789	248.39	297.803	321.396																																	M8	Row
	Changes in Akaike information criterion ∆i(AIC)	∆i(AIC)		99.6087	11.3061	98.2031	39.3428	100.073	22.3994	0	49.4135	73.0063																																		Cook's Dist	0.0222222
	Weighted Akaike information criterion (aiciw)	Wi(AIC)		2.33733e-22	0.00349453	4.71997e-22	2.85292e-09	1.8531e-22	1.36306e-05	0.996492	1.85549e-11	1.39752e-16																																		Leverage	0.0222222
	PRSE	a		13.9274	3.98434	2.62009	1.21739	4466.11	53.3333	-5.57982	81.8182	1.8708																																		DFFITS	0.0222222
		b		-29.0691	-6.45072			15.1071	4.8463	26.3003	6.41719																																			Stud. Res.	0.0666667
		c								5.27338																																			M9	Row
	Model parameters	a		4.8516	10.4484	0.0229	0.0575	0.0419	0.006	-485.324	0.0011	4.5318e-06																																		Cook's Dist	0.0666667
		b		-254.282	-447.701			1.8713	2.5277	1.1247	1.3869																																			Leverage	0
		c								9.2199																																				DFFITS	0
																																														Stud. Res.	0.0666667

## Sheet: Fuerte
																																													M1		Values
		Training dataset (N= 33)																Coefficient				Performance	statistics															PRSE								Cook's Dist	0
		Performarmance statistics		M1	M2	M3	M4	M5	M6	M7	M8	M9			Code	Model forms		a	b	c		r2	SEE	PRESS	RMSE	PBIAS	MAB	Di	RE	CE	Cerel	AICi	∆i(AIC)	Wi(AIC)		Rank_1		a	b	c		Rank-2				Leverage	0.0222222
	Coefficient of determination (R2)	r2		0.5691	0.9147	0.5256	0.8945	0.5442	0.9134	0.9173	0.8149	0.3505			M1	a*FL + b		4.0411	-177.266			0.5613	33.7242	48904.9	32.9663	-0.00102801	27.3579	0.844599	0.983529	0.561273	0.417117	318.594	74.3043	3.79214e-17		9		13.4815	-32.7724			9				DFFITS	0.0222222
	Standard error of estimate (SEE	SEE		33.5502	14.9254	34.6482	16.343	34.5054	15.0391	14.91	21.9914	40.5414			M2	a*FD + b		8.369	-320.756			0.9154	14.8056	9425.88	14.4729	0.000713316	10.9253	0.977441	0.996825	0.91544	0.909462	244.505	0.215492	0.464595		2		4.63496	-8.3047			1				Stud. Res.	0.0222222
	Predicted residual error sum of squares (PRESS)	PRESS		34894.2	6905.84	38422.1	8547.55	37234	7014.36	6695.78	15026.9	52595.5			M3	a*FL^2		0.0221				0.5404	34.1232	51237.5	33.7433	0.295199	27.9285	0.857207	0.982743	0.540347	0.432757	318.69	74.4011	3.6131e-17		7		1.80995				7			M2	Row
	Root mean squared error	RMSE		32.5177	14.4661	34.1219	16.094	33.5902	14.5793	14.2444	21.3392	39.9224			M4	a*FD^2		0.0536				0.8948	16.3285	11733.3	16.1475	-0.310171	12.7069	0.96789	0.996048	0.89474	0.863048	252.359	8.06938	0.00915427		4		0.932836				2				Cook's Dist	0.0888889
	Percent bias (PBIAS)	PBIAS		-4.68152e-05	-0.000590066	0.874511	-0.387568	0.982484	0.105212	0.00277799	0.489319	3.9818			M5	a*FL^b		0.1189	1.6401			0.5567	33.8981	48986.5	32.9938	0.294231	27.2124	0.843409	0.983502	0.560541	0.41666	318.669	74.3793	3.65262e-17		8		111.69	14.5418			6				Leverage	0.0444444
	Mean absolute Bias (MAB)	MAB		26.6553	10.7453	28.0155	12.5786	28.0938	11.2186	10.4068	17.678	34.2285			M6	a*FD^b		0.0384	2.0768			0.8985	16.2188	11242.9	15.8064	0.502494	12.3939	0.970014	0.996213	0.89914	0.880839	252.437	8.14802	0.00880131		3		52.3438	5.94665			4				DFFITS	0.0888889
	Index of Agreement (Di),	Di		0.849763	0.977251	0.864789	0.96736	0.816697	0.976744	0.978023	0.945021	0.896437			M7	a+ b*FL + c*FD		-333.124	0.5107	7.757		0.9195	14.6166	8973.05	14.1209	0.0016178	10.6166	0.978625	0.996978	0.919503	0.910408	244.289	0	0.51745		1		-8.29728	68.5334	7.31597		3				Stud. Res.	0.0666667
	Reduction of error (RE),	RE		0.983928	0.996819	0.982303	0.996063	0.98285	0.996769	0.996916	0.993079	0.975774			M8	a*(FL*FD)^b		0.0101	1.1379			0.8272	21.162	19239.8	20.6773	-0.0962583	17.393	0.95043	0.99352	0.827399	0.781438	276.613	32.324	4.95226e-08		5		75.2475	7.40838			5			M3	Row
	Coefficient efficiency (CE),	CE		0.569119	0.914725	0.525555	0.894453	0.540227	0.913385	0.917319	0.814445	0.35054			M9	a*(FL*FD)^2		4.4452e-06				0.4469	37.4343	61658.4	37.016	3.47517	30.7548	0.907546	0.979234	0.446861	0.380193	327.022	82.7323	5.60773e-19		6		2.19538				8				Cook's Dist	0.0444444
	Relative Coefficient efficiency (Cerel)	Cerel		0.390391	0.902812	0.404116	0.853953	0.354238	0.898809	0.902503	0.751856	0.253216				Bold Coefficient value showes asignificant (P<0.001 the influence of the coefficients																														Leverage	0
	Akaike information criterion (aici)	AICi		233.798	180.339	234.976	185.377	235.939	180.854	181.32	205.996	245.338																																		DFFITS	0
	Changes in Akaike information criterion ∆i(AIC)	∆i(AIC)		53.4584	0	54.6368	5.03815	55.6002	0.514577	0.980656	25.6567	64.9987																																		Stud. Res.	0.0222222
	Weighted Akaike information criterion (aiciw)	Wi(AIC)		9.99161e-13	0.405497	5.54316e-13	0.0326564	3.4242e-13	0.313508	0.248337	1.08822e-06	3.11678e-15																																	M4	Row
	PRSE	a		15.6279	5.48429	2.27273	1.11524	122.158	59.8291	-9.73113	88.0383	2.7853																																		Cook's Dist	0.0222222
		b		-43.0352	-9.7362			20.2877	5.94294	103.074	9.30012																																			Leverage	0
		c								8.89688																																				DFFITS	0.0222222
	Model parameters	a		3.7369	8.4733	0.022	0.0538	0.6183	0.0117	-332.395	0.0209	4.4383e-06																																		Stud. Res.	0.0222222
		b		-144.504	-327.045			1.286	2.3591	0.3839	1.0559																																		M5	Row
		c								7.9556																																				Cook's Dist	0
																																														Leverage	0.0222222
		Full dataset (N = 45)																																												DFFITS	0.0222222
		Performarmance statistics		M1	M2	M3	M4	M5	M6	M7	M8	M9																																		Stud. Res.	0.0222222
	Coefficient of determination (R2)	r2		0.5613	0.9154	0.5404	0.8948	0.5567	0.8985	0.9195	0.8272	0.4469																																	M6	Row
	Standard error of estimate (SEE	SEE		33.7242	14.8056	34.1232	16.3285	33.8981	16.2188	14.6166	21.162	37.4343																																		Cook's Dist	0.0888889
	Predicted residual error sum of squares (PRESS)	PRESS		48904.9	9425.88	51237.5	11733.3	48986.5	11242.9	8973.05	19239.8	61658.4																																		Leverage	0.0222222
	Root mean squared error	RMSE		32.9663	14.4729	33.7433	16.1475	32.9938	15.8064	14.1209	20.6773	37.016																																		DFFITS	0.0888889
	Percent bias (PBIAS)	PBIAS		-0.00102801	0.000713316	0.295199	-0.310171	0.294231	0.502494	0.0016178	-0.0962583	3.47517																																		Stud. Res.	0.0666667
	Mean absolute Bias (MAB)	MAB		27.3579	10.9253	27.9285	12.7069	27.2124	12.3939	10.6166	17.393	30.7548																																	M7	Row
	Index of Agreement (Di),	Di		0.844599	0.977441	0.857207	0.96789	0.843409	0.970014	0.978625	0.95043	0.907546																																		Cook's Dist	0.0888889
	Reduction of error (RE),	RE		0.983529	0.996825	0.982743	0.996048	0.983502	0.996213	0.996978	0.99352	0.979234																																		Leverage	0.0222222
	Coefficient efficiency (CE),	CE		0.561273	0.91544	0.540347	0.89474	0.560541	0.89914	0.919503	0.827399	0.446861																																		DFFITS	0.0888889
	Relative Coefficient efficiency (Cerel)	Cerel		0.417117	0.909462	0.432757	0.863048	0.41666	0.880839	0.910408	0.781438	0.380193																																		Stud. Res.	0.0666667
	Akaike information criterion (aici)	AICi		318.594	244.505	318.69	252.359	318.669	252.437	244.289	276.613	327.022																																	M8	Row
	Changes in Akaike information criterion ∆i(AIC)	∆i(AIC)		74.3043	0.215492	74.4011	8.06938	74.3793	8.14802	0	32.324	82.7323																																		Cook's Dist	0.0222222
	Weighted Akaike information criterion (aiciw)	Wi(AIC)		3.79214e-17	0.464595	3.6131e-17	0.00915427	3.65262e-17	0.00880131	0.51745	4.95226e-08	5.60773e-19																																		Leverage	0.0222222
	PRSE	a		13.4815	4.63496	1.80995	0.932836	111.69	52.3438	-8.29728	75.2475	2.19538																																		DFFITS	0.0222222
		b		-32.7724	-8.3047			14.5418	5.94665	68.5334	7.40838																																			Stud. Res.	0.0666667
		c								7.31597																																			M9	Row
	Model parameters	a		4.0411	8.369	0.0221	0.0536	0.1189	0.0384	-333.124	0.0101	4.4452e-06																																		Cook's Dist	0.0666667
		b		-177.266	-320.756			1.6401	2.0768	0.5107	1.1379																																			Leverage	0
		c								7.757																																				DFFITS	0
																																														Stud. Res.	0.0666667

## Sheet: Hass
		Tranining dataset (N = 33)																																										M1	Row	Values
	Performance statistics	Performance statistics		M1	M2	M3	M4	M5	M6	M7	M8	M9						Coefficient				Performance	statistics															PRSE							Cook's Dist	0.0888889
	Coefficient of determination (R2)	r2		0.4079	0.8503	0.2541	0.8463	0.4033	0.8646	0.865	0.746	0.2506			Code	Model forms		a	b	c		r2	SEE	PRESS	RMSE	PBIAS	MAB	Di	RE	CE	Cerel	AICi	∆i(AIC)	Wi(AIC)		Rank_1		a	b	c		Rank			Leverage	0.133333
	Standard error of estimate (SEE	SEE		30.941	15.5598	34.1817	15.5154	31.0606	15.0389	14.7725	20.2655	34.2617			M1	a*FL + b		2.849	-75.7399			0.4539	29.59	37649.5	28.925	0.000550428	21.9915	0.780098	0.975745	0.453889	0.467754	241.58	4.5365	0.0739267		9		16.7287	-57.1226			9			DFFITS	0.0888889
	Predicted residual error sum of squares (PRESS)	PRESS		29677.8	7505.37	37393.3	7703.73	44472.1	6785.04	6785.08	12734.7	37563.7			M2	a*FD + b		6.5239	-240.661			0.8719	14.3322	8832.76	14.0101	-0.000800808	8.999	0.964705	0.99431	0.87188	0.887248	306.824	69.7799	5.02785e-16		2		5.8462	-10.2943			1			Stud. Res.	0.0666667
	Root mean squared error	RMSE		29.9888	15.081	33.662	15.279	36.7102	14.339	14.3391	19.6443	33.7386			M3	a*FL^2		0.0217				0.3509	31.8907	44756.6	31.5372	1.49367	23.7609	0.803867	0.971167	0.350799	0	242.565	5.52099	0.045188		7		2.76498				7		M2	Row
	Percent bias (PBIAS)	PBIAS		-0.000926571	-0.00104516	1.49848	-0.527537	0.459103	-0.375454	-0.00168099	0.178496	5.00581			M4	a*FD^2		0.0432				0.8631	14.6452	9438.43	14.4825	-0.409622	10.3029	0.956787	0.99392	0.863094	0.87159	237.044	0	0.714316		4		1.15741				2			Cook's Dist	0.09
	Mean absolute Bias (MAB)	MAB		22.154	9.47685	25.8571	10.5615	25.249	8.97738	9.64155	14.2119	26.3771			M5	a*FL^b		0.3848	1.3667			0.4475	29.7629	56711	35.4999	-0.0621841	24.882	0.696489	0.963465	0.1774	0.198539	312.605	75.5613	2.79235e-17		8		107.354	17.3484			8			Leverage	0.08
	Index of Agreement (Di),	Di		0.749429	0.957955	0.783036	0.951306	0.675824	0.963063	0.962491	0.923011	0.877856			M6	a*FD^b		0.009	2.3749			0.8845	13.6076	7985.73	13.3214	-0.352819	8.57996	0.968826	0.994855	0.884166	0.891263	325.258	88.214	4.99408e-20		3		55.5556	5.57076			4			DFFITS	0.09
	Reduction of error (RE),	RE		0.973443	0.993284	0.966539	0.993106	0.960205	0.993929	0.993928	0.988605	0.966387			M7	a+ b*FL + c*FD		-252.658	0.5479	5.9447		0.8818	13.9294	8149.19	13.4571	-0.000437711	9.03221	0.967717	0.99475	0.881795	0.902471	239.956	2.91183	0.166569		1		-9.86069	53.2579	8.10974		3			Stud. Res.	0.0666667
	Coefficient efficiency (CE),	CE		0.407916	0.850265	0.253987	0.846307	0.112763	0.864636	0.864635	0.745938	0.250587			M8	a*(FL*FD)^b		0.0109	1.1203			0.7762	18.9412	15458.5	18.5344	-0.444367	13.8198	0.934117	0.990041	0.775772	0.798515	266.766	29.7228	2.50999e-07		5		81.6514	8.3549			5		M3	Row
	Relative Coefficient efficiency (Cerel)	Cerel		0.447704	0.871837	0.313311	0.863683	0.219295	0.876699	0.893857	0.787194	0.194833			M9	a*(FL*FD)^2		4.8786e-06				0.3531	31.8381	44601.3	31.4824	4.47208	23.5214	0.892155	0.971267	0.353052	0.278776	312.449	75.4048	3.01955e-17		6		2.59296				6			Cook's Dist	0.0888889
	Akaike information criterion (aici)	AICi		228.454	183.087	234.08	181.947	241.802	179.757	181.757	200.534	234.23				Bold Coefficient value showes asignificant (P<0.001 the influence of the coefficients																													Leverage	0
	Changes in Akaike information criterion ∆i(AIC)	∆i(AIC)		48.6974	3.32967	54.3235	2.19051	62.0447	0	2.00023	20.7771	54.4735																																	DFFITS	0.0666667
	Weighted Akaike information criterion (aiciw)	Wi(AIC)		1.40824e-11	0.100036	8.45257e-13	0.176815	1.77973e-14	0.528669	0.194464	1.62742e-05	7.84159e-13																																	Stud. Res.	0.0666667
	PRSE	a		21.6399	7.53757	3.27103	1.39211	125.642	69.3069	-12.5901	99.3377	3.29699																																M4	Row
		b		-97.0958	-13.3575			22.5492	7.06494	56.0229	10.5438																																		Cook's Dist	0.0888889
		c								9.94004																																			Leverage	0
	Model parameters	a		2.5624	6.4278	0.0214	0.0431	0.7004	0.0101	-249.519	0.0151	4.815e-06																																	DFFITS	0.0444444
		b		-51.9562	-234.908			1.2302	2.3468	0.5944	1.0812																																		Stud. Res.	0.0444444
		c								5.8209																																		M5	Row
																																													Cook's Dist	0.0888889
		Full dataset (N= 45)																																											Leverage	0.0888889
				M1	M2	M3	M4	M5	M6	M7	M8	M9																																	DFFITS	0.0888889
	Coefficient of determination (R2)	r2		0.4539	0.8719	0.3509	0.8631	0.4475	0.8845	0.8818	0.7762	0.3531																																	Stud. Res.	0.0666667
	Standard error of estimate (SEE	SEE		29.59	14.3322	31.8907	14.6452	29.7629	13.6076	13.9294	18.9412	31.8381																																M6	Row
	Predicted residual error sum of squares (PRESS)	PRESS		37649.5	8832.76	44756.6	9438.43	56711	7985.73	8149.19	15458.5	44601.3																																	Cook's Dist	0.111111
	Root mean squared error	RMSE		28.925	14.0101	31.5372	14.4825	35.4999	13.3214	13.4571	18.5344	31.4824																																	Leverage	0.0666667
	Percent bias (PBIAS)	PBIAS		0.000550428	-0.000800808	1.49367	-0.409622	-0.0621841	-0.352819	-0.000437711	-0.444367	4.47208																																	DFFITS	0.111111
	Mean absolute Bias (MAB)	MAB		21.9915	8.999	23.7609	10.3029	24.882	8.57996	9.03221	13.8198	23.5214																																	Stud. Res.	0.111111
	Index of Agreement (Di),	Di		0.780098	0.964705	0.803867	0.956787	0.696489	0.968826	0.967717	0.934117	0.892155																																M7	Row
	Reduction of error (RE),	RE		0.975745	0.99431	0.971167	0.99392	0.963465	0.994855	0.99475	0.990041	0.971267																																	Cook's Dist	0.0888889
	Coefficient efficiency (CE),	CE		0.453889	0.87188	0.350799	0.863094	0.1774	0.884166	0.881795	0.775772	0.353052																																	Leverage	0.0666667
	Relative Coefficient efficiency (Cerel)	Cerel		0.467754	0.887248	0	0.87159	0.198539	0.891263	0.902471	0.798515	0.278776																																	DFFITS	0.0888889
	Akaike information criterion (aici)	AICi		241.58	306.824	242.565	237.044	312.605	325.258	239.956	266.766	312.449																																	Stud. Res.	0.0666667
	Changes in Akaike information criterion ∆i(AIC)	∆i(AIC)		4.5365	69.7799	5.52099	0	75.5613	88.214	2.91183	29.7228	75.4048																																M8	Row
	Weighted Akaike information criterion (aiciw)	Wi(AIC)		0.0739267	5.02785e-16	0.045188	0.714316	2.79235e-17	4.99408e-20	0.166569	2.50999e-07	3.01955e-17																																	Cook's Dist	0.133333
	PRSE	a		16.7287	5.8462	2.76498	1.15741	107.354	55.5556	-9.86069	81.6514	2.59296																																	Leverage	0
		b		-57.1226	-10.2943			17.3484	5.57076	53.2579	8.3549																																		DFFITS	0.0666667
		c								8.10974																																			Stud. Res.	0.0666667
	Model parameters	a		2.849	6.5239	0.0217	0.0432	0.3848	0.009	-252.658	0.0109	4.8786e-06																																M9	Row
		b		-75.7399	-240.661			1.3667	2.3749	0.5479	1.1203																																		Cook's Dist	0.0888889
		c								5.9447																																			Leverage	0
																																													DFFITS	0.0444444
																																													Stud. Res.	0.0444444

## Sheet: Nabal
																																														M1	Row	Values
		Traning dataset (N = 33)																	Coefficient				Performance	statistics															PRSE								Cook's Dist	0.0222222
	Performance statistics			M1	M2	M3	M4	M5	M6	M7	M8	M9				Code	Model forms		a	b	c		r2	SEE	PRESS	RMSE	PBIAS	MAB	Di	RE	CE	Cerel	AICi	∆i(AIC)	Wi(AIC)		Rank_1		a	b	c		Rank				Leverage	0.0666667
	Coefficient of determination (R2)	r2		0.7937	0.9274	0.7679	0.8839	0.7658	0.919	0.944	0.9001	0.3653				M1	a*FL + b		6.8725	-311.718			0.8029	34.5549	51343.9	33.7783	4.00411e-05	27.5472	0.9424	0.989739	0.802918	0.723296	320.784	55.6514	8.02489e-13		9		7.55475	-15.5128			3				DFFITS	0.0444444
	Standard error of estimate (SEE	SEE		34.8343	20.6695	36.3449	25.7102	37.1118	21.8303	18.4575	24.2433	60.1031				M2	a*FD + b		9.314	-444.277			0.9326	20.2021	17549.4	19.7481	0.000829843	14.4424	0.982293	0.996493	0.932637	0.937137	272.475	7.34262	0.0248062		2		5.5744	-7.1258			1				Stud. Res.	0.0666667
	Predicted residual error sum of squares (PRESS)	PRESS		42130.7	12820.2	45858.3	21638.2	54416	14638.9	10024.7	19447.7	112666				M3	a*FL^2		0.0374				0.786	35.5941	55746.7	35.1968	0.0921202	28.8736	0.938474	0.988859	0.786018	0.718092	322.486	57.3537	3.42606e-13		7		1.60428				4			M2	Row
	Root mean squared error	RMSE		35.7307	19.7102	37.278	25.6067	40.6075	21.0619	17.4292	24.276	58.4306				M4	a*FD^2		0.0475				0.8993	24.4207	26241	24.1482	-0.627669	20.0805	0.968704	0.994756	0.899274	0.870206	288.579	23.4464	7.90071e-06		4		1.05263				2				Cook's Dist	0.0444444
	Percent bias (PBIAS)	PBIAS		-0.70942	0.0168248	-0.259025	-1.10316	0.113611	0.654782	-0.113459	-0.36996	5.72908				M5	a*FL^b		0.0611	1.8924			0.7885	35.7924	66505.7	38.4435	-0.0904881	31.0508	0.919044	0.986709	0.744719	0.678125	332.427	67.2948	2.37744e-15		8		70.0491	8.11139			8				Leverage	0.0888889
	Mean absolute Bias (MAB)	MAB		28.4864	15.0404	29.6318	20.8468	33.0301	15.8096	13.6083	19.7605	43.4929				M6	a*FD^b		0.0108	2.3326			0.917	22.4304	21682	21.9504	0.201729	16.7449	0.977299	0.995667	0.916774	0.924739	281.991	16.8586	0.000212913		3		50.9259	4.86153			6				DFFITS	0.0666667
	Index of Agreement (Di),	Di		0.933528	0.982629	0.932115	0.963526	0.899109	0.97939	0.986427	0.971621	0.9072				M7	a+ b*FL + c*FD		-448.16	1.7521	7.3959		0.9453	18.4257	14259.2	17.8009	-0.00101099	13.402	0.985738	0.99715	0.945266	0.944593	265.132	0	0.974966		1		-6.44893	32.1215	9.56882		5				Stud. Res.	0.0444444
	Reduction of error (RE),	RE		0.988436	0.996481	0.987413	0.994061	0.985065	0.995982	0.997249	0.994662	0.969077				M8	a*(FL*FD)^b		0.0156	1.1109			0.9031	24.2294	25249.8	23.6877	-0.232649	19.3846	0.973292	0.994954	0.903079	0.883256	288.846	23.7136	6.91268e-06		5		51.9231	5.20299			7			M3	Row
	Coefficient efficiency (CE),	CE		0.782195	0.933723	0.762924	0.888136	0.718684	0.924321	0.948175	0.89946	0.417544				M9	a*(FL*FD)^2		4.9454e-06				0.3729	60.9355	163378	60.2546	5.93093	46.6832	0.902946	0.96735	0.372878	0.373771	370.872	105.74	1.0663e-23		6		2.76964				9				Cook's Dist	0.0666667
	Relative Coefficient efficiency (Cerel)	Cerel		0.680176	0.929947	0.691563	0.84485	0.602016	0.933827	0.939359	0.87293	0.440522					Bold Coefficient value showes asignificant (P<0.001 the influence of the coefficients																														Leverage	0
	Akaike information criterion (aici)	AICi		240.017	200.755	240.815	216.028	248.461	205.133	194.638	214.506	270.477																																			DFFITS	0
	Changes in Akaike information criterion ∆i(AIC)	∆i(AIC)		45.3789	6.11708	46.1767	21.3905	53.823	10.4949	0	19.8684	75.8396																																			Stud. Res.	0.0222222
	Weighted Akaike information criterion (aiciw)	Wi(AIC)		1.33032e-10	0.044623	8.92724e-11	2.15265e-05	1.95138e-12	0.00499943	0.95031	4.60779e-05	3.23232e-17																																		M4	Row
		a		9.30794	5.10998	1.85676	1.45833	84.5695	64.7059	-7.84468	63.7584	3.21575																																			Cook's Dist	0.0444444
	PRSE	b		-20.2391	-8.54968			11.6199	5.72935	34.056	6.31211																																				Leverage	0
		c								11.3333																																					DFFITS	0.0222222
		a		6.589	9.9061	0.0377	0.048	0.2346	0.0051	-480.031	0.0149	5.0377e-06																																			Stud. Res.	0.0222222
	Model parameters	b		-281.805	-490.861			1.5964	2.5029	1.8449	1.1169																																			M5	Row
		c								7.71																																					Cook's Dist	0.0444444
																																															Leverage	0.0666667
																																															DFFITS	0.0666667
		Full dataset (N = 45)																																													Stud. Res.	0.0444444
	Performance statistics			M1	M2	M3	M4	M5	M6	M7	M8	M9																																		M6	Row
	Coefficient of determination (R2)	r2		0.8029	0.9326	0.786	0.8993	0.7885	0.917	0.9453	0.9031	0.3729																																			Cook's Dist	0.0888889
	Standard error of estimate (SEE	SEE		34.5549	20.2021	35.5941	24.4207	35.7924	22.4304	18.4257	24.2294	60.9355																																			Leverage	0.0666667
	Predicted residual error sum of squares (PRESS)	PRESS		51343.9	17549.4	55746.7	26241	66505.7	21682	14259.2	25249.8	163378																																			DFFITS	0.0888889
	Root mean squared error	RMSE		33.7783	19.7481	35.1968	24.1482	38.4435	21.9504	17.8009	23.6877	60.2546																																			Stud. Res.	0.0444444
	Percent bias (PBIAS)	PBIAS		4.00411e-05	0.000829843	0.0921202	-0.627669	-0.0904881	0.201729	-0.00101099	-0.232649	5.93093																																		M7	Row
	Mean absolute Bias (MAB)	MAB		27.5472	14.4424	28.8736	20.0805	31.0508	16.7449	13.402	19.3846	46.6832																																			Cook's Dist	0.0444444
	Index of Agreement (Di),	Di		0.9424	0.982293	0.938474	0.968704	0.919044	0.977299	0.985738	0.973292	0.902946																																			Leverage	0.0888889
	Reduction of error (RE),	RE		0.989739	0.996493	0.988859	0.994756	0.986709	0.995667	0.99715	0.994954	0.96735																																			DFFITS	0.0444444
	Coefficient efficiency (CE),	CE		0.802918	0.932637	0.786018	0.899274	0.744719	0.916774	0.945266	0.903079	0.372878																																			Stud. Res.	0.0666667
	Relative Coefficient efficiency (Cerel)	Cerel		0.723296	0.937137	0.718092	0.870206	0.678125	0.924739	0.944593	0.883256	0.373771																																		M8	Row
	Akaike information criterion (aici)	AICi		320.784	272.475	322.486	288.579	332.427	281.991	265.132	288.846	370.872																																			Cook's Dist	0.0444444
	Changes in Akaike information criterion ∆i(AIC)	∆i(AIC)		55.6514	7.34262	57.3537	23.4464	67.2948	16.8586	0	23.7136	105.74																																			Leverage	0.0444444
	Weighted Akaike information criterion (aiciw)	Wi(AIC)		8.02489e-13	0.0248062	3.42606e-13	7.90071e-06	2.37744e-15	0.000212913	0.974966	6.91268e-06	1.0663e-23																																			DFFITS	0.0444444
		a		7.55475	5.5744	1.60428	1.05263	70.0491	50.9259	-6.44893	51.9231	2.76964																																			Stud. Res.	0.0666667
	PRSE	b		-15.5128	-7.1258			8.11139	4.86153	32.1215	5.20299																																			M9	Row
		c								9.56882																																					Cook's Dist	0.0444444
		a		6.8725	9.314	0.0374	0.0475	0.0611	0.0108	-448.16	0.0156	4.9454e-06																																			Leverage	0
	Model parameters	b		-311.718	-444.277			1.8924	2.3326	1.7521	1.1109																																				DFFITS	0.0444444
		c								7.3959																																					Stud. Res.	0.0444444

## Sheet: Reed
																																														M1	Row	Values
		Traning dataset (N = 33)																Coefficient				Performance Statistics																PRSE									Cook's Dist	0.0666667
	Performance statistics			M1	M2	M3	M4	M5	M6	M7	M8	M9			Code	Model forms		a	b	c		r2	SEE	PRESS	RMSE	PBIAS	MAB	Di	RE	CE	Cerel	AICi	∆i(AIC)	Wi(AIC)		Rank_1		a	b	c		Rank					Leverage	0.0888889
	Coefficient of determination (R2)	r2		0.7908	0.9288	0.7796	0.8658	0.7891	0.9329	0.9416	0.9191	0.7242			M1	a*FL + b		7.0449	-325.924			0.8344	29.0234	36221.4	28.3711	-0.000115719	22.2968	0.952832	0.98779	0.834359	0.800871	305.083	52.7851	3.41369e-12		6		6.79499	-12.02			3					DFFITS	0.0888889
	Standard error of estimate (SEE	SEE		32.6514	19.0473	32.9852	25.7423	32.7866	18.4952	17.5315	20.2995	36.9018			M2	a*FD + b		9.3255	-443.701			0.9364	17.9871	13912	17.5828	-4.27158e-05	13.5248	0.983337	0.99531	0.93638	0.935073	262.023	9.72472	0.00764997		2		3.97512	-6.21822			1					Stud. Res.	0.0444444
	Predicted residual error sum of squares (PRESS)	PRESS		33049.5	11246.8	34818.9	21206.3	32471.7	10604.2	9220.58	13343.7	43575.7			M3	a*FL^2		0.0372				0.8189	30.0039	39611.9	29.6692	-0.830827	23.3512	0.941318	0.986647	0.818854	0.749739	307.11	54.8116	1.23928e-12		7		1.88172				4				M2	Row
	Root mean squared error	RMSE		31.6465	18.4611	32.4826	25.3499	31.3686	17.926	16.7156	20.1085	36.3383			M4	a*FD^2		0.0453				0.8645	25.9529	29637.5	25.6634	-1.55544	21.6562	0.952493	0.990009	0.864467	0.801559	294.056	41.7576	8.46836e-10		4		1.54525				2					Cook's Dist	0.0222222
	Percent bias (PBIAS)	PBIAS		0.000135292	0.00113969	-0.71992	-1.33634	0.136501	-0.0196655	0.0013171	-1.65754	4.50339			M5	a*FL^b		0.0096	2.3048			0.8329	29.1514	36466.8	28.4671	-0.0586204	22.4159	0.952037	0.987707	0.833237	0.797906	305.387	53.0889	2.93252e-12		8		71.875	7.05918			8					Leverage	0.111111
	Mean absolute Bias (MAB)	MAB		26.0811	14.0892	26.5014	20.7006	25.1647	14.2536	13.476	16.8659	32.5687			M6	a*FD^b		0.0013	2.8235			0.9413	17.2801	14619.3	18.0243	-2.48284	14.2817	0.982943	0.995072	0.933146	0.925785	264.255	11.9562	0.00250666		3		46.1538	3.97025			5					DFFITS	0.0444444
	Index of Agreement (Di),	Di		0.938111	0.981252	0.927403	0.953536	0.937363	0.982336	0.984756	0.97781	0.949619			M7	a+ b*FL + c*FD		-442.335	2.0102	7.0998		0.951	15.9769	10721	15.4352	-0.000872878	12.3448	0.987282	0.996386	0.950973	0.945255	252.298	0	0.989361		1		-5.54105	28.2808	10.0059		6					Stud. Res.	0.0444444
	Reduction of error (RE),	RE		0.984723	0.994801	0.983905	0.990198	0.98499	0.995098	0.995738	0.993832	0.979858			M8	a*(FL*FD)^b		0.0019	1.3534			0.9376	17.8082	15730.7	18.6968	-2.68891	14.8953	0.981608	0.994697	0.928063	0.907707	267.552	15.2534	0.000482079		5		47.3684	4.09339			7				M3	Row
	Coefficient efficiency (CE),	CE		0.790792	0.928806	0.779591	0.865761	0.794449	0.932874	0.941632	0.915533	0.72416			M9	a*(FL*FD)^2		6.1338e-06				0.7544	34.9385	53710.8	34.5481	4.39836	31.126	0.955236	0.981895	0.75438	0.704954	320.812	68.5134	1.31178e-15		9		2.04718				9					Cook's Dist	0.0666667
	Relative Coefficient efficiency (Cerel)	Cerel		0.740343	0.92935	0.696441	0.804763	0.742488	0.929526	0.937628	0.891903	0.679211				Bold Coefficient value showes asignificant (P<0.001 the influence of the coefficients																															Leverage	0
	Akaike information criterion (aici)	AICi		232.005	196.434	231.726	215.363	231.423	194.493	191.879	202.076	239.13																																			DFFITS	0.0444444
	Changes in Akaike information criterion ∆i(AIC)	∆i(AIC)		40.1268	4.55527	39.8479	23.4844	39.5447	2.61389	0	10.1969	47.251																																			Stud. Res.	0.0666667
	Weighted Akaike information criterion (aiciw)	Wi(AIC)		1.40257e-09	0.074333	1.61247e-09	5.76455e-06	1.87637e-09	0.196222	0.725013	0.00442705	3.98031e-11																																		M4	Row
		a		9.23754	4.97258	2.15054	1.76991	95.9016	58.8235	-7.17987	63.6364	2.53454																																			Cook's Dist	0.0666667
	PRSE	b		-16.6293	-7.8847			9.56676	5.0254	38.949	5.54017																																				Leverage	0
		c								11.3568																																					DFFITS	0.0222222
		a		6.8817	9.0979	0.0372	0.0452	0.0122	0.0017	-432.256	0.0022	6.1526e-06																																			Stud. Res.	0.0222222
	Model parameters	b		-312.325	-426.55			2.2505	2.756	1.7374	1.3357																																			M5	Row
		c								7.2679																																					Cook's Dist	0.0666667
																																															Leverage	0.0888889
																																															DFFITS	0.0888889
		Full data set (N = 45)																																													Stud. Res.	0.0444444
	Performance statistics			M1	M2	M3	M4	M5	M6	M7	M8	M9																																		M6	Row
	Coefficient of determination (R2)	r2		0.8344	0.9364	0.8189	0.8645	0.8329	0.9413	0.951	0.9376	0.7544																																			Cook's Dist	0.0444444
	Standard error of estimate (SEE	SEE		29.0234	17.9871	30.0039	25.9529	29.1514	17.2801	15.9769	17.8082	34.9385																																			Leverage	0.0888889
	Predicted residual error sum of squares (PRESS)	PRESS		36221.4	13912	39611.9	29637.5	36466.8	14619.3	10721	15730.7	53710.8																																			DFFITS	0.0444444
	Root mean squared error	RMSE		28.3711	17.5828	29.6692	25.6634	28.4671	18.0243	15.4352	18.6968	34.5481																																			Stud. Res.	0.0666667
	Percent bias (PBIAS)	PBIAS		-0.000115719	-4.27158e-05	-0.830827	-1.55544	-0.0586204	-2.48284	-0.000872878	-2.68891	4.39836																																		M7	Row
	Mean absolute Bias (MAB)	MAB		22.2968	13.5248	23.3512	21.6562	22.4159	14.2817	12.3448	14.8953	31.126																																			Cook's Dist	0.0666667
	Index of Agreement (Di),	Di		0.952832	0.983337	0.941318	0.952493	0.952037	0.982943	0.987282	0.981608	0.955236																																			Leverage	0.0666667
	Reduction of error (RE),	RE		0.98779	0.99531	0.986647	0.990009	0.987707	0.995072	0.996386	0.994697	0.981895																																			DFFITS	0.0666667
	Coefficient efficiency (CE),	CE		0.834359	0.93638	0.818854	0.864467	0.833237	0.933146	0.950973	0.928063	0.75438																																			Stud. Res.	0.0222222
	Relative Coefficient efficiency (Cerel)	Cerel		0.800871	0.935073	0.749739	0.801559	0.797906	0.925785	0.945255	0.907707	0.704954																																		M8	Row
	Akaike information criterion (aici)	AICi		305.083	262.023	307.11	294.056	305.387	264.255	252.298	267.552	320.812																																			Cook's Dist	0.0666667
	Changes in Akaike information criterion ∆i(AIC)	∆i(AIC)		52.7851	9.72472	54.8116	41.7576	53.0889	11.9562	0	15.2534	68.5134																																			Leverage	0.0222222
	Weighted Akaike information criterion (aiciw)	Wi(AIC)		3.41369e-12	0.00764997	1.23928e-12	8.46836e-10	2.93252e-12	0.00250666	0.989361	0.000482079	1.31178e-15																																			DFFITS	0.0222222
		a		6.79499	3.97512	1.88172	1.54525	71.875	46.1538	-5.54105	47.3684	2.04718																																			Stud. Res.	0.0222222
	PRSE	b		-12.02	-6.21822			7.05918	3.97025	28.2808	4.09339																																			M9	Row
		c								10.0059																																					Cook's Dist	0.0888889
		a		7.0449	9.3255	0.0372	0.0453	0.0096	0.0013	-442.335	0.0019	6.1338e-06																																			Leverage	0
	Model parameters	b		-325.924	-443.701			2.3048	2.8235	2.0102	1.3534																																				DFFITS	0
		c								7.0998																																					Stud. Res.	0

## Sheet: Mixed-cultivar
	Cross-validation																																												M1	Row	Values
		Traning datset (N = 33)																Coefficient				Performance	statistics															PRSE								Cook's Dist	0.00888889
	Performance statistics			M1	M2	M3	M4	M5	M6	M7	M8	M9			Code	Model forms		a	b	c		r2	SEE	PRESS	RMSE	PBIAS	MAB	Di	RE	CE	Cerel	AICi	∆i(AIC)	Wi(AIC)		Rank_1		a	b	c		Rank				Leverage	0.0666667
	Coefficient of determination (R2)	r2		0.2763	0.8163	0.0845	0.8054	0.2757	0.8088	0.9267	0.7971	0.5856			M1	a*FL + b		2.9062	-22.7505			0.2786	66.0092	971658	60.4449	0.000418248	53.4658	0.640874	0.939572	0.278609	0.107677	1849.78	522.616	3.27695e-114		6		10.777	-133.383			6				DFFITS	0.00888889
	Standard error of estimate (SEE	SEE		67.0362	33.7741	75.1679	34.6532	67.0674	34.4606	21.4036	35.4958	50.5696			M2	a*FD + b		7.7671	-301.595			0.8212	32.8596	240785	28.9952	0.000101212	27.0843	0.948895	0.985026	0.821233	0.799061	1519.21	192.045	1.98597e-42		2		3.12472	-5.82069			2				Stud. Res.	0.0533333
	Predicted residual error sum of squares (PRESS)	PRESS		728005	7.49021e+06	1.15365e+07	1.13499e+07	2.11351e+06	1.13508e+07	73756.6	204820	416837			M3	a*FL^2		0.0263				0.0922	73.8822	1.22273e+06	64.3859	3.49149	61.473	0.713831	0.923959	0.0922072	0.108143	1876.2	549.039	5.99365e-120		9		1.90114				9			M2	Row
	Root mean squared error	RMSE		66.6262	213.71	265.225	263.072	113.522	263.082	21.207	35.3398	50.4152			M4	a*FD^2		0.0491				0.8103	33.7747	255524	30.1756	-0.413537	27.8007	0.942392	0.984109	0.810291	0.768182	1535.16	208.001	6.81092e-46		4		0.814664				3				Cook's Dist	0.0177778
	Percent bias (PBIAS)	PBIAS		-0.00146451	-74.2721	99.0166	98.1565	35.3084	98.1411	-0.000839004	0.758209	5.32608			M5	a*FL^b		1.6819	1.1008			0.2779	66.0433	986807	60.9386	0.0598913	53.802	0.639091	0.93863	0.267361	0.0913218	1853.44	526.276	5.25561e-115		7		55.2827	10.9193			7				Leverage	0.0711111
	Mean absolute Bias (MAB)	MAB		54.1356	190.119	253.458	251.257	92.1144	251.217	16.25	29.2637	41.133			M6	a*FD^b		0.0343	2.0831			0.8116	33.7296	253730	30.2332	-0.2566	27.6969	0.944914	0.984221	0.811622	0.781077	1538.02	210.86	1.63077e-46		3		28.863	3.21636			4				DFFITS	0.0177778
	Index of Agreement (Di),	Di		0.639416	0.431832	0.324127	0.325973	0.52209	0.325749	0.980655	0.940012	0.918841			M7	a+ b*FL + c*FD		-435.118	1.8844	7.1102		0.9325	20.2297	90851.7	18.8388	0.000369775	15.443	0.982274	0.99435	0.932549	0.920034	1327.16	0	1		1		-2.95688	5.22713	2.15606		1				Stud. Res.	0.0222222
	Reduction of error (RE),	RE		0.938052	0.362636	0.0183245	0.0342016	0.820155	0.0341247	0.993724	0.982571	0.96453			M8	a*(FL*FD)^b		1.8938	0.5375			0.278	66.0355	1.03013e+06	61.0761	14.7751	52.5463	0.65187	0.935936	0.235197	0.483944	1854.45	527.291	3.1645e-115		8		55.2012	11.1628			8			M3	Row
	Coefficient efficiency (CE),	CE		0.276333	-6.44558	-10.4678	-10.2823	-1.10091	-10.2832	0.926683	0.796401	0.585647			M9	a*(FL*FD)^2		4.8588e-06				0.5926	49.4926	548692	40.5038	5.29167	39.7334	0.921043	0.965877	0.592633	0.566227	1667.63	340.464	1.17265e-74		5		1.25585				5				Cook's Dist	0.0622222
	Relative Coefficient efficiency (Cerel)	Cerel		0.0793778	-9.29534	-9.45737	-9.26316	-0.359357	-9.25475	0.912038	0.774337	0.556544				Bold Coefficient value showes asignificant (P<0.001 the influence of the coefficients																														Leverage	0
	Akaike information criterion (aici)	AICi		1381.3	1763.6	1832.43	1829.76	1556.09	1831.77	1007.82	1173.32	1287.86																																		DFFITS	0
	Changes in Akaike information criterion ∆i(AIC)	∆i(AIC)		373.484	755.775	824.61	821.936	548.275	823.949	0	165.503	280.036																																		Stud. Res.	0.0222222
	Weighted Akaike information criterion (aiciw)	Wi(AIC)		7.92442e-82	7.68162e-165	8.67311e-180	3.30259e-179	8.78378e-120	1.20704e-179	1	1.15209e-36	1.55255e-61																																	M4	Row
		a		12.7143	3.72722	2.28137	1.0142	64.4711	35.7664	-3.5996	48.2759	1.50203																																		Cook's Dist	0.0444444
	PRSE	b		-169.643	-6.85024			12.777	3.84435	6.42358	4.12652																																			Leverage	0
		c								2.64663																																				DFFITS	0.0444444
		a		2.8936	7.9067	0.0263	0.0493	1.7186	0.0274	-442.433	0.0029	4.8868e-06																																		Stud. Res.	0.0177778
	Model parameters	b		-20.9858	-310.707			1.0965	2.1356	1.8759	1.2868																																		M5	Row
		c								7.2394																																				Cook's Dist	0.0133333
																																														Leverage	0.0711111
		Full datset (N = 45)																																												DFFITS	0.0666667
	Performance statistics			M1	M2	M3	M4	M5	M6	M7	M8	M9																																		Stud. Res.	0.266667
	Coefficient of determination (R2)	r2		0.2786	0.8212	0.0922	0.8103	0.2779	0.8116	0.9325	0.278	0.5926																																	M6	Row
	Standard error of estimate (SEE	SEE		66.0092	32.8596	73.8822	33.7747	66.0433	33.7296	20.2297	66.0355	49.4926																																		Cook's Dist	0.0222222
	Predicted residual error sum of squares (PRESS)	PRESS		971658	240785	1.22273e+06	255524	986807	253730	90851.7	1.03013e+06	548692																																		Leverage	0.0755556
	Root mean squared error	RMSE		60.4449	28.9952	64.3859	30.1756	60.9386	30.2332	18.8388	61.0761	40.5038																																		DFFITS	0.0266667
	Percent bias (PBIAS)	PBIAS		0.000418248	0.000101212	3.49149	-0.413537	0.0598913	-0.2566	0.000369775	14.7751	5.29167																																		Stud. Res.	0.0177778
	Mean absolute Bias (MAB)	MAB		53.4658	27.0843	61.473	27.8007	53.802	27.6969	15.443	52.5463	39.7334																																	M7	Row
	Index of Agreement (Di),	Di		0.640874	0.948895	0.713831	0.942392	0.639091	0.944914	0.982274	0.65187	0.921043																																		Cook's Dist	0.0577778
	Reduction of error (RE),	RE		0.939572	0.985026	0.923959	0.984109	0.93863	0.984221	0.99435	0.935936	0.965877																																		Leverage	0.04
	Coefficient efficiency (CE),	CE		0.278609	0.821233	0.0922072	0.810291	0.267361	0.811622	0.932549	0.235197	0.592633																																		DFFITS	0.0577778
	Relative Coefficient efficiency (Cerel)	Cerel		0.107677	0.799061	0.108143	0.768182	0.0913218	0.781077	0.920034	0.483944	0.566227																																		Stud. Res.	0.0577778
	Akaike information criterion (aici)	AICi		1849.78	1519.21	1876.2	1535.16	1853.44	1538.02	1327.16	1854.45	1667.63																																	M8	Row
	Changes in Akaike information criterion ∆i(AIC)	∆i(AIC)		522.616	192.045	549.039	208.001	526.276	210.86	0	527.291	340.464																																		Cook's Dist	0.0133333
	Weighted Akaike information criterion (aiciw)	Wi(AIC)		3.27695e-114	1.98597e-42	5.99365e-120	6.81092e-46	5.25561e-115	1.63077e-46	1	3.1645e-115	1.17265e-74																																		Leverage	0.00888889
		a		10.777	3.12472	1.90114	0.814664	55.2827	28.863	-2.95688	55.2012	1.25585																																		DFFITS	0.00444444
	PRSE	b		-133.383	-5.82069			10.9193	3.21636	5.22713	11.1628																																			Stud. Res.	0.0533333
		c								2.15606																																			M9	Row
		a		2.9062	7.7671	0.0263	0.0491	1.6819	0.0343	-435.118	1.8938	4.8588e-06																																		Cook's Dist	0.0577778
	Model parameters	b		-22.7505	-301.595			1.1008	2.0831	1.8844	0.5375																																			Leverage	0.0222222
		c								7.1102																																				DFFITS	0.00888889
																																														Stud. Res.	0.0177778

## Sheet: VIF and T statistic
								Variance inflation factor (VIF)		Failed	VIF - Values
								Hass	VIF	1/1-r2 = >10	1.69206
								Fuerte	VIF	1/1-r2 = >10	2.19659
								Ettinger	VIF	1/1-r2 = >10	1.79029
								Nabal	VIF	1/1-r2 = >10	4.13133
								Reed30	VIF	1/1-r2 = >10	4.65452
								All cultivar	VIF	1/1-r2 = >10	1.05263
								Tolerance values (T)		Failed	T - Values
								Hass	T	1/VIF = < 0.1	0.590994
								Fuerte	T	1/VIF = < 0.1	0.45525
								Ettinger	T	1/VIF = < 0.1	0.55857
								Nabal	T	1/VIF = < 0.1	0.242053
								Reed31	T	1/VIF = < 0.1	0.214845
								All cultivar	T	1/VIF = < 0.1	0.949997
